# Supplementary material for: Different Effects of Vitamin C-Based Supplements on the Advance of Linseed Oil Component Oxidation and Lipolysis during In Vitro Gastrointestinal Digestion
Source: Foods. 2021 Dec 27;11(1):58. doi: 10.3390/foods11010058 (PMC8750871; doi:10.3390/foods11010058)
Supplement: Supplementary file 1 [file foods-11-00058-s001.zip]

Archive with 1 entries (1 files):
- foods-1501182-supplementary.pdf
